# Supplementary material for: MCT1 Is a New Prognostic Biomarker and Its Therapeutic Inhibition Boosts Response to Temozolomide in Human Glioblastoma
Source: Cancers (Basel). 2021 Jul 11;13(14):3468. doi: 10.3390/cancers13143468 (PMC8306807; doi:10.3390/cancers13143468)
Supplement: Supplementary file 1 [file cancers-13-03468-s001.zip]

Archive with 1 entries (1 files):
- cancers-1245751-supplementary.pdf
